# Supplementary material for: Ethidium bromide interactions with DNA: an exploration of a classic DNA–ligand complex with unbiased molecular dynamics simulations
Source: Nucleic Acids Res. 2021 Mar 25;49(7):3735–47. doi: 10.1093/nar/gkab143 (PMC8053101; doi:10.1093/nar/gkab143)
Supplement: gkab143_Supplemental_Files [file gkab143_supplemental_files.zip]

Archive with 2 entries (2 files):
- Eth-DNA.mp4
- revised-SI-20210203-rgm.docx
